# Supplementary material for: Cardiovascular brain impulses in Alzheimer’s disease
Source: Brain. 2021 Mar 31;144(7):2214–26. doi: 10.1093/brain/awab144 (PMC8422353; doi:10.1093/brain/awab144)
Supplement: awab144_Supplementary_Data [file awab144_Supplementary_Data.zip]

Archive with 5 entries (4 files):
- awab144_Supplementary_Data/
- awab144_Supplementary_Data/supplementary_material.pdf
- awab144_Supplementary_Data/Supplementary_nifti data.zip
- awab144_Supplementary_Data/supplementary_video_1.mp4
- awab144_Supplementary_Data/supplementary_video_2.mp4
